# Supplementary material for: Accuracy of Portable Face-Scanning Devices for Obtaining Three-Dimensional Face Models: A Systematic Review and Meta-Analysis
Source: Int J Environ Res Public Health. 2020 Dec 25;18(1):94. doi: 10.3390/ijerph18010094 (PMC7795319; doi:10.3390/ijerph18010094)
Supplement: Supplementary file 1 [file ijerph-18-00094-s001.zip]

Archive with 2 entries (2 files):
- Supplementary Materials Table 1.pdf
- Supplementary Materials Table 2.pdf
